# Supplementary material for: Divergent Evolution of PcF/SCR74 Effectors in Oomycetes Is Associated with Distinct Recognition Patterns in Solanaceous Plants
Source: mBio. 2020 Jun 30;11(3):e00947-20. doi: 10.1128/mBio.00947-20 (PMC7327169; doi:10.1128/mBio.00947-20)
Supplement: TABLE S1 [file mBio.00947-20-st001.xlsx]

## Sheet: InterPro
Table S1. PcF domain containing proteins
UniProtKB Protein Accession	Lab-ID	Sequence Length	Species
M4BIM8	HaSCR217	217	Hyaloperonospora arabidopsidis (strain Emoy2) (Downy mildew agent)
F6MEX8	HaSCR236	236	Hyaloperonospora arabidopsidis
A0A0M3Q8U4	PcaSCR82	82	Phytophthora capsici
Q94FS7	PcSCR73	73	Phytophthora cactorum
D0NEI9	PiSCR101	101	Phytophthora infestans (strain T30-4) (Potato late blight fungus)
D0NDE4	PiSCR111	111	Phytophthora infestans (strain T30-4) (Potato late blight fungus)
D0ND98	PiSCR121	121	Phytophthora infestans (strain T30-4) (Potato late blight fungus)
D0NEI3	PiSCR132	132	Phytophthora infestans (strain T30-4) (Potato late blight fungus)
D0NQS1	PiSCR147	147	Phytophthora infestans (strain T30-4) (Potato late blight fungus)
D0MV82	PiSCR70	70	Phytophthora infestans (strain T30-4) (Potato late blight fungus)
D0NU29	PiSCR70-2	70	Phytophthora infestans (strain T30-4) (Potato late blight fungus)
D0N5R9	PiSCR75	75	Phytophthora infestans (strain T30-4) (Potato late blight fungus)
D0NEI4	PiSCR76	76	Phytophthora infestans (strain T30-4) (Potato late blight fungus)
D0NEI6	PiSCR89	89	Phytophthora infestans (strain T30-4) (Potato late blight fungus)
Q2M413	PiSCR91	91	Phytophthora infestans (Potato late blight fungus)
Q2M443	PiSCR91-2	91	Phytophthora infestans (Potato late blight fungus)
D0NPI3	PiSCR95	95	Phytophthora infestans (strain T30-4) (Potato late blight fungus)
W2NBA3	PpSCR105	105	Phytophthora parasitica (Potato buckeye rot agent)
W2IWX0	PpSCR106	106	Phytophthora parasitica (Potato buckeye rot agent)
W2K3T3	PpSCR124	124	Phytophthora parasitica (Potato buckeye rot agent)
W2RAA9	PpSCR76	76	Phytophthora parasitica (strain INRA-310)
W2QWJ9	PpSCR82	82	Phytophthora parasitica (strain INRA-310)
A0A080Z4E3	PpSCR82-2	82	Phytophthora parasitica P1976
W2J3R9	PpSCR87	87	Phytophthora parasitica (Potato buckeye rot agent)
H3G5T2	PrSCR73	73	Phytophthora ramorum (Sudden oak death agent)
G4ZGN4	PsSCR71	71	Phytophthora sojae (strain P6497) (Soybean stem and root rot agent)
G4ZGN3	PsSCR68	68	Phytophthora sojae (strain P6497) (Soybean stem and root rot agent)
G4ZGN1	PsSCR69	69	Phytophthora sojae (strain P6497) (Soybean stem and root rot agent)
G4ZGN2	PsSCR71	71	Phytophthora sojae (strain P6497) (Soybean stem and root rot agent)
Q646U3	PiSCR74-E5	74	Phytophthora infestans (Potato late blight fungus)
Q646U4	PiSCR74-C10	74	Phytophthora infestans (Potato late blight fungus)
Q646U5	PiSCR74-C3a	74	Phytophthora infestans (Potato late blight fungus)
Q646U7	PiSCR74-G1	74	Phytophthora infestans (Potato late blight fungus)
Q646U8	PiSCR74-F12	74	Phytophthora infestans (Potato late blight fungus)
Q646U9	PiSCR74-D2	74	Phytophthora infestans (Potato late blight fungus)
Q646V1	PiSCR74-B3b	74	Phytophthora infestans (Potato late blight fungus)
Q646V3	PiSCR74-B7	74	Phytophthora infestans (Potato late blight fungus)
Q646V4	PiSCR74-C9	74	Phytophthora infestans (Potato late blight fungus)
Q646V5	PiSCR74-A11	74	Phytophthora infestans (Potato late blight fungus)
Q646V6	PiSCR74-D6	74	Phytophthora infestans (Potato late blight fungus)
Q646V8	PiSCR74-D5	74	Phytophthora infestans (Potato late blight fungus)
Q646W0	PiSCR74-A10	74	Phytophthora infestans (Potato late blight fungus)
Q646W1	PiSCR74-D1	74	Phytophthora infestans (Potato late blight fungus)
Q646W2	PiSCR74-E11	74	Phytophthora infestans (Potato late blight fungus)
Q646W3	PiSCR74-D4	74	Phytophthora infestans (Potato late blight fungus)
Q646W6	PiSCR74-B10	74	Phytophthora infestans (Potato late blight fungus)

## Sheet: tBlastn
Table S1
Lab-ID	Sequence Length	Species	Sequence
PagaSCR71	71	Phytophthora agathidicida isolate NZFS 3772	MNFKTCFAVVLAAVVATSANSNPVQYCEATGCPSLYSEANLDISQACRNEGKVGNDFRPCCVAKCGKAARK
PcamSCR70	70	Phytophthora cambivora strain CBS 114087	MNFKTCFALVLAAVIATAVSADDSPLYCQAVGCPTLYSEANLAVSQQCRNEGNTGEAFHSCCVTKCGAPK
PcapSCR79	79	P. capsici LT263 V1.1	MNFKTCFAVVLAAVVATVATAEDPLYCQATGCPTLYSESNLAVSRDCRDDFVPNLDESPEDSQARQVKEFHDCCGVKCA
PcapSCR83	83	P. capsici LT263 V1.1	MNAKVCFAALFAVVATAVNAQDPKLCQPSCGAEHSGQNAEISSCCQQYEVSTGANFDACCASSCSIGSPCKWENLGSGSSESF
PfraSCR70	70	Phytophthora fragariae strain CBS 309.62	MNFKTCFALVLAAVVATAVSADDSPLYCQAVGCPTLYSEANLAISQQCRNEGNTGEAFHSCCVTKCGAPK
PkerSCR66	66	Phytophthora kernoviaedna PhyKer238_432v1	MNFKICFAGVLVAVIATAASAQQYCSAQGCAALYSESNIKTSECCRKQPGAFNDCCRTSCNLGSPC
PlatSCR74	74	Phytophthora lateralis MPF4_v1.0	MNFKTCFAVALAAIIATSVSAQVPKYCVPTEENGCPSLYSIANVDVSRTCRDLSVSEGADFLDCCKDKCGKSTN
PlitSCR65	76	Phytophthora litchii strain SHS3 PHYL000923	MNFKAYFAVVLAAVAATSISAQYCTAQGCAYIYSESNVKTSECCRNLGGNFDKCCSSSCNSGTPC
PlitSCR86	86	Phytophthora litchii strain SHS3 PHYL000923	MNFKTCFAIVLAAVVATAVSAEEGTPLPVEQNTEPPKEDPLYCQATGCPSLYSEANLMVSRDCRDDFDHALPDYVQKFHECCEKKC
PmegSCR68	68	Phytophthora megakarya strain zdho120	MNFMNYFAVFLVAVVATPANAQQQLCGAQGCASPYSDTNLRISKCCQSQPGAFTDCCRSSCNLGSPCN
PmegSCR87	87	Phytophthora megakarya strain zdho120	MNFKTCFAVVLTAVVAAIVSAGDPLYCHNDGCPPLYSEANLNLSQECRNEGKIDKASHHECCKTKCGNNGNNGSKGSSGSNSTNQQN
PpalSCR70	70	Phytophthora palmivora var. palmivora strain sbr112.9	MIFKAYFAVVLTAVTATSITAQQYCTAQGCAYIYSNTNVEISRCCRNQDDFGKCCYNSCNGGSPCKPPPV
PpalSCR92	92	Phytophthora palmivora var. palmivora strain sbr112.9	MNFKTSFAIVLAAVVATAVSAEEAPQSQETPQPESQETSQPEVDDPLYCQHEGCPALYSEANILVSLDCRNDFDPALEDYVQKFHKCCEKKC
PpinSCR75	75	Phytophthora pinifolia strain CBS 122922	MNFKTCLAVVLAAVVATSVSAQGPYYCPAEEETGCAHLYSEANLAVSRDCRADQLPSATFDMAAFNACCKIKCGK
PpiSCR68	68	Phytophthora pisi	MNLKIFVFVSTVLATPLVSVTAQSQVCGAQGCGAPFSASNIQISSCCSRQPNFNECCRTSCNLGSPCQ
PpiSCR74	74	Phytophthora pisi	MNFKTCFALVLVAAVATFAAADEDQSAPHYCQAIGCPTLYSEANIAISQQCRNEGHVGDAFHSCCSTKCGATGQ
PpluSCR69	69	Phytophthora pluvialis isolate LC9-1	MNFKTCFAIALAAVVATVVSAEDPLYCQATGCPTLYSEANLAVSKDCRDEGLTGDAFHGCCEKKCGATQ
PpluSCR107	107	Phytophthora pluvialis isolate LC9-1	MSVCKGEGSTAWRSSVRYLPSPTHTTATTTTPDPPHPRTIVNFKSCLAILLATTIALSVDAQQECAMPGCASMGSASNITVSRCCATQSGSFNECCRTSCNLGSPCK
PrubSCR70	70	Phytophthora rubi	MNFKTCFALVLAAVVATAVSADDSPLYCQAVGCPTLYSEVNLAVSQQCRNEGNTGEAFHSCCVTKCGAPK
PaSCR74	74	Phytophthora andina	MNFKIYAIVALTAVLATPITAQQQQLCKADGCAYEYSLANDVVSKCCKAINAEPIAFHDCCSKSCNTGSPCKSV

## Sheet: P. cactorum
Isolate	Place	Year	Tissue	Disease
NL 2003-3	Netherlands	n.a.	n.a.	n.a.
10531-3	Netherlands	n.a.	n.a.	n.a.
PD_04764040	Norway	2013	n.a.	n.a.
7932	Florida	2017	Crown	P. cactorum rot
1726	Florida	2017	Crown	P. cactorum rot
16-24	Florida	2016	Crown	P. cactorum rot
16-353	Florida	2016	Crown	P. cactorum rot
16-351	Florida	2016	Crown	P. cactorum rot
7924	Florida	2017	Crown	P. cactorum rot
02-202	Florida	2002	Crown	P. cactorum rot
9754	Florida	1997	Fruit	Leather rot
