# Supplementary material for: Divergent Evolution of PcF/SCR74 Effectors in Oomycetes Is Associated with Distinct Recognition Patterns in Solanaceous Plants
Source: mBio. 2020 Jun 30;11(3):e00947-20. doi: 10.1128/mBio.00947-20 (PMC7327169; doi:10.1128/mBio.00947-20)
Supplement: TABLE S2 [file mBio.00947-20-st002.xlsx]

## Sheet: Sheet 1
	ID	Species	SCR74-C10	SCR74-B4	SCR74-D4	SCR74-D6	SCR74-A7	SCR74-A5	SCR74-C3	SCR74-G1	SCR74-B7	SCR74-B3b	SCR74-D1	SCR74-A11	SCR74-D2	SCR74-B2	PcF	PsSCR68	PcSCR96	CRN2	EV
Nicotiana	N. benthamiana	benthamiana	0	1	0	0	0	0	0	0	0	0	0	0	0	0		0	0	10	0
	cv Glutinosa	tabacum	0	0	0	0	0	0	0	0	0	0	0	0	0	0	2	0	0	10	0
	cv Rustica	tabacum	0	0	0	0	0	0	0	0	0	0	0	0	0	0	5	0	4	10	0
	cv Clevelandii	tabacum	0	0	0	0	0	0	0	0	0	0	0	0	0	0	0	0	0	10	0
Capsicum (Pepper)	CGN20493	chacoense	0	0	0	0	0	0	0	0	0	0	0	0	0	0	0	0	0	6	0
	CGN16796	annuum	0	0	0	0	0	0	0	0	0	0	0	0	0		10	0	0	0	0
Solanum Section Melongena (eggplant)	CGN17499	anguivi	0	0	0	0	0	0	0	0	0	0	0	0	0	0	0	0	0	10	0
	CGN17505	nigrum	0	0	0	0	0	0	0	0	0	0	0	0	0	0	0	0	0	10	0
	CGN18575	incanum	0	0	0	0	0	0	0	0	0	0	0	0	0		10	0	0	10	0
Solanum Section Lycopersicon	CGN15392	arcanum	0	0	0	0	0	0	0	0	0	0	0	0	0	0	0	0	0	10	0
	CGN15808	pimpinellifolium	0	0	0	0	0	0	0	0	0	0	0	0	0	0	0	0	10	10	0
	CGN15820	lycopersicum x cheesmaniae	0	0	0	0	0	0	0	0	0	0	0	0	0	0	0	0	6	6	0
	CGN24193	neorickii	0	0	0	0	0	0	0	0	0	0	0	0	0	0	0	0	10	6	0
	CGN15916	cheesmaniae	0	0	0	0	0	0	0	0	0	0	0	0	0	0	0	0	0	10	0
	CGN17086	cheesmaniae	0	0	0	0	0	0	0	0	0	0	0	0	0	0	10	0	10	10	0
	CGN15530	chilense	0	0	0	0	0	0	0	0	0	0	0	0	0	0	0	0	0	10	0
	CGN15877	chilense	0	0	0	0	0	0	0	0	0	0	0	0	0	0	0	0	0	10	0
	CGN15815	chmielewskii	0	0	0	0	0	0	0	0	0	0	0	0	0	0	0	0	10	10	0
	CGN15303	corneliomulleri	0	0	0	0	0	0	0	0	0	0	0	0	0	0	0	0	10	10	0
	CGN15803	corneliomulleri	0	0	0	0	0	0	0	0	0	0	0	0	0	0	0	0	10	6	0
	CGN15816	neorickii	0	0	0	0	0	0	0	0	0	0	0	0	0	0	0	0	10	10	0
	CGN15533	pennellii	0	0	0	0	0	0	0	0	0	0	0	0	0	0	0	0	0	10	0
	CGN15818	pennellii	0	0	0	0	0	0	0	0	0	0	0	0	0	0	0	0	0	10	0
	CGN14355	peruvianum	0	0	0	0	0	0	0	0	0	0	0	0	0	0	0	0	0	6	0
	CGN14356	peruvianum	0	0	0	0	0	0	0	0	0	0	0	0	0	0	0	0	0	10	0
	CGN14330	lycopersicum	0	0	0	0	0	0	0	0	0	0	0	0	0		7	0	7	10	0
Solanum section Petota	BLB330-1	bulbocastanum	0	0	0	0	0	0	0	0	0	0	0	0	5	0	0	0	1	10	0
	BLB331-2	bulbocastanum	1	1	1	1	0	1	1	2	2	2	1	3	1	1	0	0	0	9	0
	BLB947-1	bulbocastanum	0	0	0	0	0	0	0	0	0	0	0	0	0	0	0	0	0	10	0
	BLB945-2	bulbocastanum	0	2	0	0	0	0	0	2	0	4	0	0	0	0	8	0	8	10	0
	BLB948-1	bulbocastanum	0	0	0	0	0	0	0	0	0	0	0	0	0	0	0	0	3	10	0
	BLB520-21	bulbocastanum	0	0	0	0	0	0	0	0	0	0	0	0	0	0	4	0	0	10	0
	BLB525-1	bulbocastanum	0	0	0	0	0	0	0	0	0	0	0	0	0	0	0	0	4	6	0
	BLB950-5	bulbocastanum	0	0	0	0	0	0	0	0	0	0	0	0	0	0	0	0	0	10	0
	PTT120-2	bulbocastanum partitum	0	0	0	0	0	0	0	0	0	0	0	0	0	0	1	0	8	10	0
	BST118-1	brachistotrichum	0	0	0	0	0	0	0	0	0	0	0	0	0	0	1	1	9	10	0
	CPH124-1	cardiophyllum	0	0	0	0	0	0	0	0	0	0	0	0	0	0	6	0	0	10	0
	EHR155-1	ehrenbergii	0	0	0	0	0	0	0	0	0	3	0	0	0	0	10	0	0	10	3
	EHR155-2	ehrenbergii	10	4	5	3	8	5	10	10	5	10	6	3	2	2	10	0	0	10	0
	EHR153-3	ehrenbergii	0	0	0	0	0	0	0	0	0	0	0	0	0	0	10	0	10	9	0
	BST258-1	brachistotrichum	0	0			0	0	0	0	0	0	0	0	0	0	10	0	10	10
	BST325-1	brachistotrichum	0	8	1	0	0	0	0	0	0	0	0	0	0	0	4	2	1	10	0
	CLR133-1	clarum	6	0	0	0	0	0	3	10	3	8	0	1		2	0	0	10	10	4
	CLR568-2	clarum	2	0	0	0	0	3	0	2	0	2	2	0	3	4	5	0	9	10	2
	CLR52-3	clarum	8	3	3	1	2	4	5	8	5	8	0	4	7	6	3	0	4	5	0
	CPH337-1	cardiophyllum	0	0	0	0	0	0	0	1	0	0	0	0	0	0	0	0	5	10	0
	CPH539-2	cardiophyllum	0	0	0	0	0	0	0	1	0	0	0	0	0	0	9	0	10	8	1
	SMB92-1	sambucinum	0	0	0	0	0	0	0	2	0	0	0	0	0	0	10	0	0	10	0
	PNT204-1	pinnatisectum	0	0	0	0	0	0	0	10	0	0	0	0	0	0				10	0
	MCH185-2	michoacanum	6	3	0	2		7	6	5	3	5	2	8	6	7	0	0	0	10	0
	MCH279-1	michoacanum	6	5	5	0	5	2	8	6	0	6	0	0	3	5	0	0	3	10	2
	CRC564-3	circaeifolium	0	0	0	0	0	0	0	0	0	0	0	0	0	0	0	1	9	3	0
	QUM341-5	circaeifolium quimense	0	0	0	0	0	0	0	0	0	0	0	0	0	0	1	0	8	10	0
	BER322-5	berthaultii	0	0	0	0	0	4	0	1	0	3	1	0	0	1	2	0	1	10	0
	BER493-5	berthaultii	0	0	0	0	0	0	0	0	0	0	0	0	0	0	0	0	0	5	0
	CHC338-1	chacoense	9	9	9	9	9	9	10	10	7	10	8	9	8	8	4	0	4	8	1
	CHC246-3	chacoense	0	5	3	0	1	1	1	2	0	0	3	0	0	0	4	1	1	9	0
	CHC470-3	chacoense	0	0	0	0	0	0	0	0	0	0	0	0	0	0	1	3	1	10	2
	CHC543-1	chacoense	8	0	0	0	0	0	0	0	5	0	0	2	0	0	5	1	0	7	0
	CHM997-2	chomatophilum	0	0	0	0	0	0	0	0	0	0	0	0	0	0				10	0
	PUR206-1	piurana	0	0	0	0	0	0	0	4	0	0	0	0	0	0				9	1
	MCQ717-3	mochiquense	2	0	0	0	0	0	0	0	0	0	0	0	0	0	0	0	0	8	0
	CUR142-4	curtilobum	2			0			2	2	0	0		0		0	1	0	0	8	3
	PAM288-2	pampasense	0	0	0	0	0	0	0	0	0	0	0	0	1	0	3	0	10	10	0
	DCM148-1	dolichocremastrum	3	0	0	0	0	0	0	0	0	0	0	2	0	2				10	3
	DDS144-3	doddsii	3	4	4	6	4	4	0	2	5	3	4	7	5	6				10	0
	FEN596-2	fendleri	7	0	2	1	1	2	2	4	3	5	2	2	6	3	9	0	1	10	3
	PLT378-1	polytrichon	10	2	1	1	0	0	0	0	10	10	0	2	9	10	0	0	1	8	0
	PLT378-2	polytrichon	9	2	1	0	0	1	0	1	5	10	1	2	6	8	1	0	3	8	0
	PLT378-4	polytrichon	9	0	0	0	0	0	0	1	8	10	0	1	6	9	0	0	0	8	0
	PLT787-1	polytrichon	1	0	1	2	0	1	3	0	3	0	1	2	3	6	4	0	6	10	0
	PLT789-6	polytrichon	9	10	9	5	9	9	6	7	10	10	10	10	9	10				8	0
	PLT379-1	polytrichon	2	3	3	0	2	4	2	2	2	2	3	1	5	5	9	0	0	8	1
	STO389-1	stoloniferum	1	0	0	0	0	0	0	0	2	0	0	0	0	2	10	3	10	10	0
	STO389-9	stoloniferum	0	0	0	0	0	0	0	2	0	0	0	0	0	0	8	0	8	7	0
	STO389-4	stoloniferum	3	0	0	0	0	0	0	0	7	7	0	0	0	0	10	10	8	10	0
	STO836-1	stoloniferum	0	0	0	0	0	0	0	0	0	0	0	0	0	0	7	0	0	5	0
	PTA369-2	papita	5	0	0	0	1	0	0	0	10	10	0	3	1	2	9	1	1	10	0
	PTA369-7	papita	8	9	9	5	9	9	8	9	9	10	6	8	7	9	8	0	0	8	0
	PTA370-1	papita	10	0	1	0	0	0	1	1	6	10	0	1	8	10	0	0		6	0
	PTA370-2	papita	10	8	8	0	2	3	0	0	7	10	0	0	3	8	3	0		10	0
	PTA370-5	papita	10	1	1	2	6	9	1	2	6	10	1	2	3	8	2	0	3	6	0
	PTA765-1	papita	0	0	0	0	0	1	0	0	0	0	0	0	0	0	10	0	5	10	0
	PTA767-1	papita	8	10	10	0	0	0	0	0	8	0	0	0	3	0	0	0	0	7	0
	PTA767-8	papita	8	8	8	0	0	0	0	1	5	1	1	0	0	1	0	0	7	9	0
	HJT350-1	hjertingii	0	0	0	0	0	0	0	0	0	0	0	0	0	0	10	0	0	10	0
	HJT640-1	hjertingii	0	0	0	0	0	0	0	0	0	0	0	0	0	0	5	0	1	10	4
	PTA766-1	papita	0	0	0	0	0	0	0	0	0	0	0	0	0	0	8	0	0	10	0
	PTA766-4	papita	0	0	0	0	0	0	0	0	0	0	0	0	0	0	6	3	0	10	0
	STO298-1	stoloniferum	0	0	0	8	0	0	10	0	4	0	0	5	8	3	2	0	7	8	0
	STO390-10	stoloniferum		0	0	0	0	0			0		0	0	0	0	7	0	1	7	0
	STO390-5	stoloniferum	3	0	0	0	0	0	7	0	0	7	0	0	0	0	0	0	0	10	0
	STO835-3	stoloniferum	0	0	0	0	0	0	10	3	0	5	0	0	5	0	0	0	0	10	0
	STO841-1	stoloniferum	0	0	0	0	0	0	0	0	0	5	0	0	0	0				10	0
	STO837-2	stoloniferum	0	0	0	0	0	0	0	0	0	0	0	0	0	0	3	0	7	8	0
	STO840-1	stoloniferum	0	4	3	0	5	4	3	0	0	3	0	0	0	0				10	0
	STO842-3	stoloniferum	0	0	0	0	0	0	0	0	0	0	0	0	0	0				10	0
	STO554-2	stoloniferum	0	0	0	0	0	0	0	0	0	0	0	0	1	0				10	0
	GIG362-6	microdontum gigantophyllum	4	2	0	4	2	1	0	0	10	8	0	4	0	10				7	0
	GIG715-4	microdontum gigantophyllum	0	0	0	0	0	0	0	0	0	0	0	0	0	0				8	0
	MCD360-5	microdontum	0	0	0	0	0	0	0	0	0	0	0	0	0	0	0	1	0	10	0
	MCD360-8	microdontum	0	0	0	0	0	5	0	4	0	4	1	5	1	0	0	0	0	8	0
	GIG964-3	microdontum gigantophyllum	0	0	0	0	5	5	0	5	5	5	0	5	0	5	0	0	0	10	1
	MCD958-3	microdontum	0	0	0	0	0	0	0	0	0	0	0	0	0	0	0	0	0	9	0
	GIG712-6	microdontum gigantophyllum	0	0	0	0	0	0	0	0	0	0	0	0	0	1	4	0	0	10	0
	GIG712-9	microdontum gigantophyllum	3	0	1	1	3	1	1	3	4	1	1	0	1	3	0	1	2	10	0
	MCD959-5	microdontum	0	3	0	0	0	0	0	0	0	2	0	3	0	0	0	0	0	10	0
	GIG714-1	microdontum gigantophyllum	0	2	0	0	0	0	0	0	0	0	0	0	0	0	0	0	0	10	0
	GIG714-2	microdontum gigantophyllum	2	0	0	0	0	5	0	1	0	1	0	0	0	0	0	0	0	8	0
	GIG962-1	microdontum gigantophyllum	0	0	0	0	0	0	0	0	0	0	0	0	0	0	0	0	0	8	0
	GIG963-3	microdontum gigantophyllum	0	0	0	0	0	1	0	1	0	1	0	0	0	0	0		0	8	0
	GIG956-1	microdontum gigantophyllum	0	0	0	0	0	0	0	0	0	0	0	0	0	0	0	1	1	10	0
	MCD994-1	microdontum	0	0	0	0	0	0	0	0	0	0	0	0	0	0	0	0	0	6	1
	MCD994-5	microdontum	0	0	0	0	2	0	0	0	0	0	0	0	0	0	0	0	0	9	0
	MCD994-2	microdontum	0	0	0	0	0	0	0	0	0	0	0	0	0	0	0	0	0	7	0
	HCB353-3	huancabambense	0	0	0	0	0	0	0	0	0	0	0	0	0	0	0	0	0	7	0
	HCB354-10	huancabambense	0	0	0	0	0	0	0	0	0	0	0	0	0	0	0	0	0	10	0
	HCB353-8	huancabambense	2	0	1	1	0	0	0	0	3	0	0	3	0	0	0	2	0	7	0
	HCB354-2	huancabambense	0	0	0	0	0	0	0	2	0	0	0	0	0	0	0	1	0	10	0
	HCB354-1	huancabambense	1	0	0	0	0	0	0	1	1	1	0	0		1	0	2	1	10	0
	HOU271-1	hougasii	9	10	7	3	9	9	8	9	8	10	5	8	2	6	0	0	0	8	0
	HOU654-2	hougasii	0	10	0	0	0	0	0	0	10	10	0	10	0	10	0	0	0	10	0
	SNK293-2	schenckii	1	5	4	1	6	8	0	3	5	1	4	5	6	5	10	5	9	10	0
	LPH680-5	leptophyes	0	0	0	0	0	0	0	0	0	0	0	0	0	0	0	3	0	10	0
	SCR849-1	sucrense	0	0	0	0	0	0	0	0	0	0	0	2	0	0				10	0
	SPEC381-2	unknown species	10	8	6	1	4	3	8	10	3	10	2	7	5	6				7	0
	SPG386-2	spegazzinii	7	4	5	6	8	8	10	9	8	6	9	3	5	6	0	0	0	10	3
	MCQ186-1	mochiquense	0	0	0	0	0	0	0	0	0	0	0	0	0	0	0	0	0	10
	MCQ186-4	mochiquense	0	0	0	0	0	0	0	0	0	0	0	0	0	0	0	0	0	10	0
	MGA699-1	megistacrolobum	10						0	2		10					0	0	1	10	0
	MLT731-22	multidissectum	0	0	5	0	0	0	0	5	0	5	0	0	5	0	0	0	0	10	0
	RAP790-1	raphanifolium	3	0	1	0	0	4	2	2	2	3	0	1	1	2				7	0
	RAP793-5	raphanifolium	3	4	1	4	10	5	4	6	8	4	4	5	7	7				10	0
	RZL802-1	ruiz-lealii	0	0	0	0	0	0	0	1	0	0	0	0	0	0				10	0
	VER909-1	verrucosum	1	1	1	2	2	5	1	0	2	0	2	1	2	2	0	0	0	9	1
	VER914-9	verrucosum	2	3	3	4	6	5	2		4		4	2	4	3				5	1
	VER988-5	verrucosum	3	0	0	1	3	3	2	5	0	5	0	2	2	3	8	0	0	7	0
	VER989-2	verrucosum	4	8	6	3	3	6	2	7	2	9	2	4	2	2	7	0	0	5	0
	VER989-3	verrucosum	5	8	6	7	3	6	3	8	7	7	2	10	10	8	5	0	2	7	0
	VER989-4	verrucosum	3	7	7	2	6	6	2	8	2	7	5	6	3	2	5	0	3	5	0
	VER989-5	verrucosum	3	4	4	0	3	8	2	9	0	10	2	3	0	1	5	0	0	5	2
	VER915-2	verrucosum	3	0	0	0	0	0	0	5	3	2	0	0	2	3	0	0	0	5	0
	VER988-3	verrucosum	6	2	3	0	4	5	4	4	0	4	4	0	0	0	7	0	3	5	0
	VER990-1	verrucosum	0	0	0	0	0	0	0	0	0	0	0	0	0	0	0	0	0	5	0
	VNT250-2	venturii	3	9	9	4	8	10	6	3	10	10	9	8	3	4				10	0
	VNT366-2	venturii	0	2	2	8	8	8	2	0	4	0	6	8	0	2	4	0	1	10	0
	VNT366-8	venturii	5	3	3	5	5	5	5	5	4	5	5	3	4	2	10	0	0	8	0
	VNT367-1	venturii	6	5	5	4	5	5	5	6	6	7	5	7	4	4	2	0	0	9	0
	VNT969-1	venturii	0	5	0	0	2	3	0	3	0	2	0	4	5	4	0	0	0	8	4
	VNT969-2	venturii	0	0	0	0	0	0	0		0	0	0	0	0	0	0	0	1	10	0
	VNT896-2	venturii		10	10	10	10	10	10		10	10	10	10	10	10	10	0	10	10	0
	VNT368-8	venturii	0	0	0	0	0	0	0	0	0	0	0	0	0	0	0	0	0	8	0
	VNT741-1	venturii	2	0	3	0	0	0	3	1	2	2	0	0	0	4	3	1	0	10	0
	AST114-5	astleyi	7	5	3	4	4	5	3	9	8	8	4	6	7	8	4	0	1	7	3
	DMS299-2	demissum	7	7	5	8	8	8	10	10	8	9	7	7	6	7	9	3	1	10
	DMS344-10	demissum	0	1	4	5	1	3	0	3	0	3	3	5	3	3	0	0	0	8	1
	DMS582-1	demissum	3	6	7	0	4	7	1	10	10	8	7	2	5	3	6	5	1	10	4
	DMS587-3	demissum	6	4	3	3	0	3	3	9	1	1	5	3	0	0	9	0	0	10	0
	DMS264-1	demissum	6	10	7	6	9	10	7	10	5	10	10	4	3	2	9	1	0	10	2
	DMS585-1	demissum	4	2	2	1	2	1	3	6	5	4	2	6	7	6	4	0	0	10	3
	DMS586-3	demissum	5	8	7	10	9	9	6	5	10	6	9	8	9	10	10	0	5	9	4
	DMS345-1	demissum	0	1	3	1	2	3	0	2	4	3	2	2	1	3	10	0	0	8	0
